# Supplementary material for: Ultrasound-Assisted Extraction of Spirulina platensis Carotenoids: Effect of Drying Methods and Performance of the Emerging Biosolvents 2-Methyltetrahydrofuran and Ethyl Lactate
Source: Molecules. 2025 Sep 25;30(19):3881. doi: 10.3390/molecules30193881 (PMC12525988; doi:10.3390/molecules30193881)
Supplement: Supplementary file 1 [file molecules-30-03881-s001.zip]

Archive with 3 entries (3 files):
- Figure S1 update 15.9.pptx
- Table S1.pdf
- Table S2.pdf
